# Supplementary material for: Quantitative parameters of bacterial RNA polymerase open-complex formation, stabilization and disruption on a consensus promoter
Source: Nucleic Acids Res. 2022 Jul 12;50(13):7511–28. doi: 10.1093/nar/gkac560 (PMC9303404; doi:10.1093/nar/gkac560)
Supplement: gkac560_Supplemental_Files [file gkac560_supplemental_files.zip]

Archive with 4 entries (4 files):
- Bera_etal_SI.pdf
- Caption for Supplementary Data 1-2.docx
- Supplementary Data 1.rtf
- Supplementary Data 2.rtf
